# Supplementary material for: Cryptic Diversity, but to What Extent? Discordance Between Single-Locus Species Delimitation Methods Within Mainland Anoles (Squamata: Dactyloidae) of Northern Central America
Source: Front Genet. 2019 Feb 11;10:11. doi: 10.3389/fgene.2019.00011 (PMC6378269; doi:10.3389/fgene.2019.00011)
Supplement: Supplementary file 2 [file Data_Sheet_2.xlsx]

## Sheet: Information
Cryptic diversity, but to what extent? Discordance between single-locus species delimitation methods within mainland anoles (Squamata: Dactyloidae) of Northern Central America Erich P. Hofmann, Kirsten E. Nicholson, Ileana R. Luque-Montes, Gunther Köhler, César A. Cerrato-Mendoza, Melissa Medina-Flores, Larry David Wilson, Josiah H. Townsend* * Correspondence: Josiah H. Townsend (josiah.townsend@…
White box = between lineage distance
Shaded box = within lineage distance
Sheets labeled as "assignment method"."distance method"
Distances based on full dataset sampling (412 sequences)
a priori = morphological identification (34 species)
ABGD 7 = ABGD outputs at a 7.2% threshold (36 lineages)
mPTP = mPTP delimitations (46 lineages)

## Sheet: apriori.pdist
	allisoni	amplisquamosus	biporcatus	caceresae	capito	crassulus	cupreus	cusuco	heteropholidotus	johnmeyeri	kreutzi	laeviventris	lemurinus	limifrons	loveridgei	mccraniei	morazani	ocelloscapularis	oxylophus	petersii	pijolense	purpurgularis	quaggulus	rodriguezii	rubribarbaris	serranoi	sminthus	uniformis	unilobatus	wellbornae	wermuthi	wilsoni	yoroensis	zeus
allisoni	0
amplisquamosus	0.235	0.006
biporcatus	0.202	0.19	0.022
caceresae	0.221	0.17	0.187	0.005
capito	0.196	0.191	0.187	0.202	0.004
crassulus	0.242	0.159	0.171	0.128	0.189	-
cupreus	0.178	0.186	0.181	0.193	0.144	0.189	0.012
cusuco	0.198	0.193	0.181	0.189	0.162	0.174	0.167	0.001
heteropholidotus	0.211	0.177	0.193	0.156	0.185	0.147	0.178	0.179	0.037
johnmeyeri	0.21	0.202	0.192	0.187	0.19	0.198	0.173	0.18	0.202	0.006
kreutzi	0.199	0.171	0.168	0.178	0.168	0.169	0.151	0.096	0.173	0.191	0.005
laeviventris	0.194	0.193	0.185	0.17	0.156	0.197	0.154	0.154	0.196	0.195	0.15	0.018
lemurinus	0.199	0.208	0.196	0.189	0.156	0.187	0.149	0.171	0.194	0.176	0.173	0.175	0.01
limifrons	0.2	0.181	0.205	0.213	0.155	0.193	0.156	0.158	0.215	0.199	0.176	0.182	0.155	0.003
loveridgei	0.197	0.19	0.164	0.179	0.194	0.164	0.158	0.164	0.176	0.18	0.171	0.181	0.177	0.203	0.008
mccraniei	0.199	0.173	0.174	0.182	0.132	0.161	0.161	0.17	0.174	0.211	0.166	0.177	0.18	0.177	0.162	0.028
morazani	0.214	0.191	0.197	0.173	0.221	0.159	0.215	0.198	0.143	0.205	0.175	0.206	0.223	0.209	0.21	0.203	0.009
ocelloscapularis	0.209	0.212	0.198	0.204	0.176	0.193	0.153	0.191	0.198	0.2	0.198	0.202	0.157	0.189	0.192	0.214	0.204	-
oxylophus	0.2	0.207	0.208	0.206	0.148	0.179	0.148	0.161	0.215	0.208	0.165	0.15	0.137	0.136	0.189	0.179	0.227	0.162	0.003
petersii	0.186	0.182	0.18	0.187	0.183	0.174	0.172	0.169	0.171	0.191	0.163	0.202	0.19	0.189	0.186	0.17	0.177	0.205	0.207	-
pijolense	0.201	0.19	0.188	0.195	0.189	0.185	0.176	0.178	0.188	0.173	0.194	0.184	0.231	0.211	0.158	0.189	0.201	0.217	0.211	0.185	0.002
purpurgularis	0.186	0.181	0.169	0.192	0.179	0.176	0.151	0.182	0.194	0.149	0.18	0.166	0.193	0.191	0.15	0.176	0.197	0.198	0.176	0.174	0.107	-
quaggulus	0.184	0.214	0.178	0.188	0.16	0.191	0.138	0.16	0.186	0.186	0.187	0.174	0.168	0.163	0.171	0.153	0.206	0.175	0.179	0.186	0.183	0.181	0.003
rodriguezii	0.171	0.198	0.175	0.198	0.147	0.194	0.138	0.181	0.208	0.188	0.17	0.158	0.155	0.151	0.18	0.168	0.223	0.158	0.141	0.207	0.203	0.178	0.133	0.03
rubribarbaris	0.225	0.171	0.216	0.167	0.205	0.163	0.193	0.191	0.118	0.205	0.192	0.211	0.211	0.234	0.197	0.192	0.141	0.221	0.228	0.194	0.191	0.201	0.209	0.228	0.055
serranoi	0.2	0.212	0.183	0.196	0.152	0.181	0.14	0.17	0.202	0.185	0.174	0.161	0.116	0.162	0.195	0.186	0.205	0.125	0.104	0.193	0.22	0.172	0.165	0.148	0.219	-
sminthus	0.197	0.177	0.182	0.133	0.188	0.142	0.189	0.167	0.117	0.175	0.169	0.188	0.201	0.182	0.186	0.179	0.109	0.201	0.217	0.187	0.192	0.178	0.19	0.196	0.133	0.187	0.009
uniformis	0.21	0.184	0.182	0.182	0.188	0.172	0.18	0.18	0.183	0.187	0.166	0.2	0.175	0.187	0.185	0.175	0.198	0.195	0.216	0.169	0.19	0.171	0.174	0.19	0.214	0.193	0.183	0.032
unilobatus	0.197	0.196	0.203	0.178	0.153	0.181	0.137	0.166	0.186	0.197	0.17	0.147	0.179	0.197	0.164	0.18	0.213	0.18	0.158	0.179	0.181	0.173	0.168	0.176	0.201	0.173	0.189	0.191	0.017
wellbornae	0.214	0.205	0.213	0.181	0.166	0.184	0.157	0.17	0.176	0.204	0.18	0.154	0.183	0.208	0.176	0.195	0.2	0.186	0.162	0.184	0.176	0.174	0.172	0.194	0.194	0.183	0.185	0.205	0.049	0.001
wermuthi	0.208	0.189	0.204	0.149	0.205	0.153	0.194	0.189	0.122	0.19	0.183	0.191	0.194	0.208	0.188	0.197	0.123	0.191	0.207	0.176	0.184	0.175	0.202	0.208	0.145	0.188	0.096	0.183	0.185	0.178	0.012
wilsoni	0.208	0.155	0.198	0.192	0.137	0.184	0.148	0.188	0.202	0.197	0.176	0.178	0.177	0.174	0.187	0.096	0.204	0.188	0.172	0.182	0.198	0.166	0.165	0.154	0.2	0.183	0.188	0.19	0.176	0.185	0.216	0.005
yoroensis	0.198	0.205	0.175	0.192	0.158	0.18	0.135	0.185	0.194	0.19	0.174	0.184	0.138	0.173	0.187	0.182	0.195	0.135	0.15	0.172	0.214	0.191	0.16	0.143	0.206	0.141	0.18	0.185	0.17	0.181	0.183	0.162	0.062
zeus	0.19	0.186	0.198	0.211	0.145	0.2	0.142	0.165	0.205	0.192	0.18	0.16	0.14	0.059	0.196	0.166	0.208	0.181	0.136	0.195	0.209	0.18	0.161	0.145	0.23	0.153	0.191	0.184	0.179	0.188	0.201	0.154	0.15	0.007

## Sheet: apriori.K2P
	allisoni	amplisquamosus	biporcatus	caceresae	capito	crassulus	cupreus	cusuco	heteropholidotus	johnmeyeri	kreutzi	laeviventris	lemurinus	limifrons	loveridgei	mccraniei	morazani	ocelloscapularis	oxylophus	petersii	pijolense	purpurgularis	quaggulus	rodriguezii	rubribarbaris	serranoi	sminthus	uniformis	unilobatus	wellbornae	wermuthi	wilsoni	yoroensis	zeus
allisoni	0
amplisquamosus	0.286	0.006
biporcatus	0.239	0.222	0.022
caceresae	0.267	0.197	0.218	0.005
capito	0.231	0.226	0.221	0.241	0.004
crassulus	0.3	0.182	0.195	0.145	0.221	-
cupreus	0.205	0.217	0.211	0.226	0.164	0.221	0.012
cusuco	0.232	0.229	0.211	0.222	0.187	0.202	0.193	0.001
heteropholidotus	0.252	0.209	0.227	0.179	0.217	0.167	0.207	0.208	0.039
johnmeyeri	0.25	0.242	0.227	0.218	0.225	0.236	0.2	0.211	0.242	0.006
kreutzi	0.234	0.198	0.192	0.206	0.195	0.195	0.172	0.105	0.2	0.225	0.005
laeviventris	0.227	0.229	0.216	0.199	0.178	0.236	0.176	0.175	0.231	0.229	0.17	0.018
lemurinus	0.235	0.248	0.232	0.221	0.179	0.219	0.169	0.197	0.228	0.205	0.199	0.203	0.011
limifrons	0.236	0.211	0.247	0.256	0.177	0.228	0.178	0.18	0.261	0.239	0.206	0.213	0.178	0.003
loveridgei	0.231	0.224	0.188	0.206	0.234	0.187	0.182	0.19	0.205	0.213	0.198	0.212	0.205	0.244	0.008
mccraniei	0.234	0.2	0.201	0.213	0.148	0.186	0.185	0.197	0.201	0.256	0.192	0.207	0.211	0.206	0.186	0.03
morazani	0.256	0.228	0.234	0.204	0.271	0.184	0.26	0.235	0.163	0.246	0.203	0.248	0.272	0.251	0.255	0.246	0.01
ocelloscapularis	0.249	0.257	0.237	0.243	0.209	0.227	0.175	0.225	0.234	0.241	0.236	0.241	0.18	0.225	0.23	0.261	0.242	-
oxylophus	0.236	0.25	0.249	0.246	0.167	0.207	0.167	0.185	0.259	0.254	0.191	0.169	0.153	0.153	0.225	0.209	0.279	0.186	0.003
petersii	0.217	0.213	0.213	0.219	0.216	0.201	0.2	0.197	0.197	0.225	0.187	0.242	0.223	0.223	0.22	0.196	0.205	0.247	0.249	-
pijolense	0.236	0.223	0.221	0.23	0.224	0.216	0.205	0.209	0.221	0.203	0.231	0.214	0.285	0.256	0.185	0.222	0.24	0.266	0.257	0.217	0.002
purpurgularis	0.215	0.211	0.194	0.225	0.21	0.204	0.172	0.213	0.229	0.17	0.21	0.19	0.228	0.226	0.172	0.204	0.233	0.236	0.204	0.202	0.119	-
quaggulus	0.213	0.258	0.207	0.22	0.184	0.224	0.155	0.183	0.217	0.218	0.222	0.203	0.195	0.186	0.199	0.175	0.247	0.204	0.209	0.217	0.214	0.212	0.003
rodriguezii	0.198	0.236	0.204	0.235	0.168	0.23	0.157	0.214	0.249	0.223	0.197	0.181	0.178	0.172	0.212	0.196	0.274	0.182	0.159	0.25	0.245	0.208	0.15	0.032
rubribarbaris	0.274	0.201	0.262	0.196	0.247	0.189	0.229	0.225	0.131	0.246	0.226	0.255	0.255	0.29	0.236	0.227	0.16	0.27	0.279	0.231	0.225	0.24	0.251	0.282	0.061
serranoi	0.236	0.256	0.212	0.23	0.173	0.21	0.157	0.196	0.239	0.218	0.201	0.183	0.13	0.187	0.232	0.219	0.243	0.139	0.113	0.227	0.268	0.197	0.19	0.169	0.267	-
sminthus	0.231	0.209	0.212	0.149	0.22	0.161	0.222	0.191	0.13	0.203	0.193	0.221	0.24	0.212	0.219	0.209	0.12	0.238	0.264	0.22	0.226	0.206	0.223	0.232	0.15	0.219	0.009
uniformis	0.25	0.216	0.212	0.213	0.223	0.2	0.212	0.212	0.215	0.222	0.192	0.24	0.204	0.219	0.22	0.206	0.238	0.232	0.265	0.195	0.227	0.199	0.202	0.227	0.261	0.23	0.216	0.034
unilobatus	0.231	0.232	0.241	0.208	0.173	0.212	0.152	0.192	0.217	0.234	0.199	0.165	0.207	0.232	0.187	0.21	0.258	0.207	0.179	0.208	0.209	0.198	0.192	0.203	0.241	0.197	0.222	0.227	0.018
wellbornae	0.256	0.246	0.256	0.211	0.192	0.216	0.178	0.197	0.204	0.245	0.213	0.174	0.212	0.249	0.204	0.232	0.238	0.217	0.184	0.216	0.202	0.2	0.198	0.23	0.23	0.212	0.216	0.248	0.051	0.001
wermuthi	0.251	0.227	0.243	0.17	0.245	0.176	0.229	0.222	0.136	0.225	0.213	0.225	0.229	0.252	0.222	0.235	0.138	0.224	0.25	0.205	0.214	0.202	0.24	0.25	0.165	0.221	0.105	0.215	0.216	0.207	0.012
wilsoni	0.246	0.177	0.236	0.227	0.155	0.216	0.168	0.222	0.241	0.235	0.206	0.207	0.207	0.202	0.221	0.104	0.244	0.224	0.199	0.215	0.236	0.19	0.19	0.176	0.24	0.218	0.222	0.226	0.204	0.217	0.263	0.005
yoroensis	0.234	0.244	0.203	0.225	0.182	0.208	0.151	0.216	0.228	0.227	0.201	0.215	0.154	0.202	0.221	0.214	0.229	0.154	0.171	0.198	0.26	0.224	0.183	0.162	0.246	0.16	0.209	0.217	0.194	0.21	0.213	0.187	0.068
zeus	0.222	0.218	0.237	0.255	0.164	0.238	0.16	0.19	0.245	0.229	0.212	0.183	0.158	0.062	0.234	0.191	0.249	0.214	0.152	0.231	0.252	0.211	0.185	0.165	0.285	0.176	0.225	0.216	0.207	0.22	0.241	0.175	0.17	0.007

## Sheet: aprior.TrN+G
	allisoni	amplisquamosus	biporcatus	caceresae	capito	crassulus	cupreus	cusuco	heteropholidotus	johnmeyeri	kreutzi	laeviventris	lemurinus	limifrons	loveridgei	mccraniei	morazani	ocelloscapularis	oxylophus	petersii	pijolense	purpurgularis	quaggulus	rodriguezii	rubribarbaris	serranoi	sminthus	uniformis	unilobatus	wellbornae	wermuthi	wilsoni	yoroensis	zeus
allisoni	0
amplisquamosus	0.303	0.006
biporcatus	0.251	0.231	0.022
caceresae	0.282	0.205	0.227	0.005
capito	0.242	0.238	0.236	0.256	0.004
crassulus	0.323	0.189	0.203	0.15	0.234	-
cupreus	0.214	0.228	0.222	0.237	0.174	0.235	0.012
cusuco	0.244	0.24	0.221	0.232	0.196	0.21	0.202	0.001
heteropholidotus	0.264	0.218	0.239	0.186	0.227	0.174	0.216	0.219	0.039
johnmeyeri	0.262	0.258	0.239	0.228	0.238	0.252	0.209	0.221	0.256	0.006
kreutzi	0.246	0.206	0.201	0.214	0.207	0.204	0.179	0.109	0.21	0.237	0.005
laeviventris	0.239	0.24	0.227	0.207	0.186	0.252	0.184	0.183	0.245	0.242	0.178	0.018
lemurinus	0.247	0.264	0.25	0.232	0.189	0.23	0.176	0.207	0.24	0.215	0.212	0.214	0.011
limifrons	0.248	0.222	0.262	0.273	0.185	0.24	0.189	0.187	0.277	0.253	0.218	0.224	0.188	0.003
loveridgei	0.243	0.235	0.196	0.215	0.251	0.194	0.194	0.2	0.214	0.227	0.211	0.226	0.216	0.266	0.008
mccraniei	0.248	0.209	0.212	0.225	0.154	0.194	0.195	0.207	0.21	0.272	0.203	0.218	0.224	0.217	0.197	0.031
morazani	0.269	0.24	0.245	0.212	0.288	0.192	0.275	0.247	0.169	0.258	0.211	0.262	0.287	0.264	0.271	0.26	0.01
ocelloscapularis	0.261	0.271	0.254	0.255	0.223	0.239	0.183	0.238	0.245	0.254	0.25	0.256	0.188	0.238	0.246	0.283	0.254	-
oxylophus	0.251	0.264	0.264	0.26	0.176	0.217	0.176	0.196	0.275	0.271	0.205	0.178	0.161	0.16	0.239	0.221	0.295	0.194	0.003
petersii	0.227	0.222	0.223	0.228	0.228	0.209	0.208	0.205	0.206	0.235	0.195	0.254	0.233	0.234	0.23	0.205	0.213	0.26	0.264	-
pijolense	0.247	0.234	0.231	0.241	0.235	0.23	0.217	0.218	0.231	0.213	0.242	0.224	0.308	0.275	0.192	0.233	0.251	0.285	0.275	0.227	0.002
purpurgularis	0.224	0.22	0.203	0.235	0.224	0.215	0.181	0.223	0.241	0.176	0.221	0.199	0.246	0.241	0.18	0.215	0.244	0.252	0.219	0.21	0.123	-
quaggulus	0.222	0.272	0.218	0.23	0.193	0.236	0.162	0.191	0.227	0.229	0.234	0.213	0.206	0.195	0.208	0.183	0.26	0.213	0.221	0.228	0.227	0.227	0.003
rodriguezii	0.207	0.248	0.215	0.248	0.178	0.245	0.166	0.226	0.263	0.236	0.207	0.19	0.189	0.179	0.227	0.206	0.291	0.192	0.168	0.264	0.261	0.223	0.155	0.033
rubribarbaris	0.289	0.209	0.277	0.205	0.261	0.197	0.241	0.236	0.135	0.259	0.237	0.271	0.268	0.311	0.248	0.238	0.165	0.287	0.296	0.242	0.236	0.252	0.265	0.301	0.063
serranoi	0.251	0.271	0.223	0.242	0.184	0.22	0.168	0.205	0.252	0.23	0.211	0.194	0.137	0.199	0.249	0.233	0.254	0.143	0.116	0.238	0.285	0.211	0.2	0.183	0.282	-
sminthus	0.242	0.218	0.22	0.155	0.233	0.168	0.233	0.199	0.135	0.212	0.201	0.233	0.253	0.222	0.234	0.222	0.124	0.252	0.283	0.23	0.237	0.214	0.234	0.246	0.156	0.231	0.009
uniformis	0.263	0.227	0.225	0.223	0.235	0.21	0.223	0.224	0.227	0.233	0.202	0.257	0.215	0.231	0.233	0.218	0.253	0.245	0.287	0.204	0.24	0.21	0.211	0.24	0.276	0.245	0.227	0.034
unilobatus	0.243	0.243	0.256	0.217	0.182	0.225	0.159	0.202	0.227	0.247	0.21	0.171	0.217	0.251	0.194	0.225	0.273	0.216	0.186	0.219	0.219	0.209	0.203	0.216	0.254	0.211	0.236	0.242	0.018
wellbornae	0.27	0.259	0.272	0.221	0.204	0.227	0.187	0.207	0.212	0.26	0.225	0.181	0.222	0.265	0.213	0.247	0.25	0.226	0.191	0.226	0.212	0.21	0.208	0.243	0.242	0.223	0.228	0.263	0.052	0.001
wermuthi	0.264	0.239	0.255	0.176	0.259	0.183	0.239	0.233	0.14	0.236	0.223	0.236	0.24	0.266	0.232	0.248	0.143	0.234	0.263	0.214	0.225	0.21	0.252	0.264	0.171	0.231	0.108	0.227	0.226	0.216	0.012
wilsoni	0.259	0.184	0.254	0.241	0.161	0.23	0.177	0.234	0.254	0.248	0.215	0.217	0.218	0.213	0.235	0.106	0.257	0.242	0.211	0.225	0.251	0.2	0.199	0.185	0.252	0.237	0.235	0.238	0.216	0.231	0.278	0.005
yoroensis	0.245	0.257	0.214	0.235	0.192	0.218	0.157	0.227	0.239	0.239	0.209	0.225	0.16	0.213	0.233	0.226	0.24	0.16	0.178	0.206	0.276	0.237	0.19	0.17	0.259	0.169	0.218	0.228	0.202	0.219	0.223	0.195	0.07
zeus	0.232	0.23	0.252	0.274	0.17	0.253	0.168	0.197	0.26	0.243	0.223	0.191	0.165	0.063	0.253	0.201	0.263	0.226	0.158	0.244	0.271	0.224	0.197	0.173	0.304	0.186	0.237	0.228	0.22	0.234	0.253	0.183	0.178	0.007

## Sheet: ABGD7.pdist
	allisoni	amplisquamosus	biporcatus	caceresae	capito	crassulus	cupreus	cusuco	heteropholidotus	johnmeyeri	kreutzi	laeviventris	lemurinus	limi/zeus	loveridgei	mccraniei	mccr2	morazani	moraz2	ocelloscapularis	oxylophus	petersii	pijolense	purpurgularis	quaggulus	rodriguezii	rubribarbaris	rubr2	serranoi	sminthus	uniformis	uni/well	wermuthi	wilsoni	yoroensis	yoro2
allisoni	0
amplisquamosus	0.235	0.006
biporcatus	0.202	0.19	0.022
caceresae	0.221	0.17	0.187	0.005
capito	0.196	0.191	0.187	0.202	0.004
crassulus	0.242	0.159	0.171	0.128	0.189	-
cupreus	0.178	0.186	0.181	0.193	0.144	0.189	0.012
cusuco	0.198	0.193	0.181	0.189	0.162	0.174	0.167	0.001
heteropholidotus	0.211	0.177	0.193	0.156	0.185	0.147	0.178	0.179	0.037
johnmeyeri	0.21	0.202	0.192	0.187	0.19	0.198	0.173	0.18	0.202	0.006
kreutzi	0.199	0.171	0.168	0.178	0.168	0.169	0.151	0.096	0.173	0.191	0.005
laeviventris	0.194	0.193	0.185	0.17	0.156	0.197	0.154	0.154	0.196	0.195	0.15	0.018
lemurinus	0.199	0.208	0.196	0.189	0.156	0.187	0.149	0.171	0.194	0.176	0.173	0.175	0.01
limi/zeus	0.194	0.184	0.201	0.212	0.149	0.197	0.148	0.162	0.209	0.195	0.179	0.169	0.146	0.033
loveridgei	0.197	0.19	0.164	0.179	0.194	0.164	0.158	0.164	0.176	0.18	0.171	0.181	0.177	0.199	0.008
mccraniei	0.199	0.176	0.175	0.185	0.13	0.161	0.162	0.171	0.174	0.211	0.167	0.177	0.181	0.17	0.163	0.009
mccr2	0.197	0.159	0.169	0.17	0.143	0.164	0.157	0.166	0.173	0.211	0.165	0.181	0.173	0.172	0.157	0.075	0.001
morazani	0.214	0.192	0.196	0.174	0.221	0.159	0.216	0.198	0.143	0.205	0.175	0.207	0.224	0.209	0.21	0.204	0.206	0.003
moraz2	0.209	0.174	0.208	0.164	0.207	0.161	0.192	0.197	0.13	0.208	0.186	0.199	0.216	0.202	0.21	0.193	0.179	0.066	0.002
ocelloscapularis	0.209	0.212	0.198	0.204	0.176	0.193	0.153	0.191	0.198	0.2	0.198	0.202	0.157	0.184	0.192	0.22	0.185	0.204	0.198	-
oxylophus	0.2	0.207	0.208	0.206	0.148	0.179	0.148	0.161	0.215	0.208	0.165	0.15	0.137	0.136	0.189	0.178	0.181	0.228	0.217	0.162	0.003
petersii	0.186	0.182	0.18	0.187	0.183	0.174	0.172	0.169	0.171	0.191	0.163	0.202	0.19	0.192	0.186	0.169	0.173	0.178	0.17	0.205	0.207	-
pijolense	0.201	0.19	0.188	0.195	0.189	0.185	0.176	0.178	0.188	0.173	0.194	0.184	0.231	0.21	0.158	0.189	0.186	0.201	0.207	0.217	0.211	0.185	0.002
purpurgularis	0.186	0.181	0.169	0.192	0.179	0.176	0.151	0.182	0.194	0.149	0.18	0.166	0.193	0.185	0.15	0.177	0.168	0.197	0.193	0.198	0.176	0.174	0.107	-
quaggulus	0.184	0.214	0.178	0.188	0.16	0.191	0.138	0.16	0.186	0.186	0.187	0.174	0.168	0.162	0.171	0.154	0.15	0.207	0.194	0.175	0.179	0.186	0.183	0.181	0.003
rodriguezii	0.171	0.198	0.175	0.198	0.147	0.194	0.138	0.181	0.208	0.188	0.17	0.158	0.155	0.148	0.18	0.171	0.156	0.224	0.215	0.158	0.141	0.207	0.203	0.178	0.133	0.03
rubribarbaris	0.225	0.165	0.22	0.17	0.206	0.17	0.2	0.193	0.115	0.21	0.197	0.214	0.218	0.24	0.2	0.193	0.192	0.143	0.117	0.229	0.236	0.192	0.194	0.199	0.212	0.23	0.005
rubr2	0.225	0.185	0.208	0.16	0.201	0.145	0.178	0.185	0.126	0.192	0.179	0.205	0.194	0.209	0.191	0.188	0.191	0.14	0.133	0.201	0.207	0.199	0.184	0.206	0.201	0.223	0.11	0.002
serranoi	0.2	0.212	0.183	0.196	0.152	0.181	0.14	0.17	0.202	0.185	0.174	0.161	0.116	0.157	0.195	0.186	0.187	0.204	0.211	0.125	0.104	0.193	0.22	0.172	0.165	0.148	0.224	0.206	-
sminthus	0.197	0.177	0.182	0.133	0.188	0.142	0.189	0.167	0.117	0.175	0.169	0.188	0.201	0.187	0.186	0.181	0.165	0.11	0.1	0.201	0.217	0.187	0.192	0.178	0.19	0.196	0.134	0.129	0.187	0.009
uniformis	0.21	0.184	0.182	0.182	0.188	0.172	0.18	0.18	0.183	0.187	0.166	0.2	0.175	0.185	0.185	0.175	0.173	0.198	0.199	0.195	0.216	0.169	0.19	0.171	0.174	0.19	0.221	0.196	0.193	0.183	0.032
uni/well	0.21	0.203	0.211	0.18	0.163	0.183	0.152	0.169	0.179	0.203	0.178	0.152	0.182	0.194	0.173	0.195	0.175	0.204	0.186	0.184	0.161	0.183	0.177	0.174	0.171	0.189	0.201	0.183	0.181	0.186	0.202	0.02
wermuthi	0.208	0.189	0.204	0.149	0.205	0.153	0.194	0.189	0.122	0.19	0.183	0.191	0.194	0.204	0.188	0.201	0.177	0.124	0.114	0.191	0.207	0.176	0.184	0.175	0.202	0.208	0.145	0.142	0.188	0.096	0.183	0.179	0.012
wilsoni	0.208	0.155	0.198	0.192	0.137	0.184	0.148	0.188	0.202	0.197	0.176	0.178	0.177	0.163	0.187	0.095	0.098	0.204	0.192	0.188	0.172	0.182	0.198	0.166	0.165	0.154	0.205	0.186	0.183	0.188	0.19	0.183	0.216	0.005
yoroensis	0.19	0.207	0.175	0.202	0.171	0.196	0.132	0.18	0.198	0.171	0.173	0.191	0.139	0.173	0.185	0.192	0.176	0.198	0.187	0.142	0.168	0.164	0.211	0.179	0.157	0.143	0.207	0.191	0.152	0.18	0.191	0.192	0.181	0.166	0.009
yoro2	0.204	0.203	0.175	0.185	0.149	0.169	0.137	0.188	0.191	0.203	0.174	0.18	0.137	0.151	0.189	0.18	0.167	0.194	0.182	0.131	0.138	0.178	0.216	0.199	0.162	0.143	0.216	0.191	0.134	0.18	0.181	0.169	0.185	0.159	0.121	0.003

## Sheet: ABGD7.K2P
	allisoni	amplisquamosus	biporcatus	caceresae	capito	crassulus	cupreus	cusuco	heteropholidotus	johnmeyeri	kreutzi	laeviventris	lemurinus	limi/zeus	loveridgei	mccraniei	mccr2	morazani	moraz2	ocelloscapularis	oxylophus	petersii	pijolense	purpurgularis	quaggulus	rodriguezii	rubribarbaris	rubr2	serranoi	sminthus	uniformis	uni/well	wermuthi	wilsoni	yoroensis	yoro2
allisoni	0
amplisquamosus	0.286	0.006
biporcatus	0.239	0.222	0.022
caceresae	0.267	0.197	0.218	0.005
capito	0.231	0.226	0.221	0.241	0.004
crassulus	0.3	0.182	0.195	0.145	0.221	-
cupreus	0.205	0.217	0.211	0.226	0.164	0.221	0.012
cusuco	0.232	0.229	0.211	0.222	0.187	0.202	0.193	0.001
heteropholidotus	0.252	0.209	0.227	0.179	0.217	0.167	0.207	0.208	0.039
johnmeyeri	0.25	0.242	0.227	0.218	0.225	0.236	0.2	0.211	0.242	0.006
kreutzi	0.234	0.198	0.192	0.206	0.195	0.195	0.172	0.105	0.2	0.225	0.005
laeviventris	0.227	0.229	0.216	0.199	0.178	0.236	0.176	0.175	0.231	0.229	0.17	0.018
lemurinus	0.235	0.248	0.232	0.221	0.179	0.219	0.169	0.197	0.228	0.205	0.199	0.203	0.011
limi/zeus	0.228	0.215	0.241	0.255	0.17	0.234	0.168	0.186	0.252	0.233	0.21	0.196	0.166	0.034
loveridgei	0.231	0.224	0.188	0.206	0.234	0.187	0.182	0.19	0.205	0.213	0.198	0.212	0.205	0.238	0.008
mccraniei	0.235	0.204	0.202	0.217	0.145	0.185	0.187	0.199	0.201	0.256	0.193	0.207	0.213	0.197	0.188	0.009
mccr2	0.231	0.181	0.194	0.196	0.162	0.189	0.179	0.191	0.2	0.257	0.19	0.212	0.201	0.198	0.178	0.081	0.001
morazani	0.256	0.23	0.233	0.204	0.272	0.183	0.262	0.235	0.164	0.245	0.202	0.248	0.272	0.25	0.255	0.246	0.249	0.003
moraz2	0.249	0.205	0.251	0.19	0.251	0.186	0.227	0.236	0.147	0.249	0.219	0.238	0.26	0.24	0.254	0.23	0.209	0.07	0.021
ocelloscapularis	0.249	0.257	0.237	0.243	0.209	0.227	0.175	0.225	0.234	0.241	0.236	0.241	0.18	0.219	0.23	0.27	0.216	0.242	0.234	-
oxylophus	0.236	0.25	0.249	0.246	0.167	0.207	0.167	0.185	0.259	0.254	0.191	0.169	0.153	0.153	0.225	0.209	0.213	0.28	0.263	0.186	0.003
petersii	0.217	0.213	0.213	0.219	0.216	0.201	0.2	0.197	0.197	0.225	0.187	0.242	0.223	0.227	0.22	0.195	0.2	0.206	0.196	0.247	0.249	-
pijolense	0.236	0.223	0.221	0.23	0.224	0.216	0.205	0.209	0.221	0.203	0.231	0.214	0.285	0.254	0.185	0.223	0.218	0.239	0.248	0.266	0.257	0.217	0.002
purpurgularis	0.215	0.211	0.194	0.225	0.21	0.204	0.172	0.213	0.229	0.17	0.21	0.19	0.228	0.217	0.172	0.206	0.193	0.233	0.227	0.236	0.204	0.202	0.119	-
quaggulus	0.213	0.258	0.207	0.22	0.184	0.224	0.155	0.183	0.217	0.218	0.222	0.203	0.195	0.185	0.199	0.176	0.17	0.248	0.229	0.204	0.209	0.217	0.214	0.212	0.003
rodriguezii	0.198	0.236	0.204	0.235	0.168	0.23	0.157	0.214	0.249	0.223	0.197	0.181	0.178	0.168	0.212	0.2	0.178	0.275	0.261	0.182	0.159	0.25	0.245	0.208	0.15	0.032
rubribarbaris	0.274	0.193	0.268	0.2	0.25	0.199	0.239	0.228	0.127	0.254	0.234	0.259	0.265	0.301	0.24	0.229	0.227	0.162	0.13	0.283	0.292	0.229	0.229	0.237	0.256	0.285	0.005
rubr2	0.274	0.221	0.249	0.186	0.24	0.164	0.206	0.217	0.141	0.228	0.208	0.245	0.229	0.253	0.227	0.221	0.225	0.158	0.15	0.239	0.248	0.237	0.215	0.248	0.239	0.274	0.123	0.002
serranoi	0.236	0.256	0.212	0.23	0.173	0.21	0.157	0.196	0.239	0.218	0.201	0.183	0.13	0.181	0.232	0.219	0.221	0.242	0.253	0.139	0.113	0.227	0.268	0.197	0.19	0.169	0.274	0.248	-
sminthus	0.231	0.209	0.212	0.149	0.22	0.161	0.222	0.191	0.13	0.203	0.193	0.221	0.24	0.22	0.219	0.213	0.189	0.121	0.109	0.238	0.264	0.22	0.226	0.206	0.223	0.232	0.153	0.145	0.219	0.009
uniformis	0.25	0.216	0.212	0.213	0.223	0.2	0.212	0.212	0.215	0.222	0.192	0.24	0.204	0.217	0.22	0.206	0.202	0.238	0.239	0.232	0.265	0.195	0.227	0.199	0.202	0.227	0.272	0.233	0.23	0.216	0.034
uni/well	0.251	0.243	0.253	0.21	0.187	0.215	0.172	0.196	0.207	0.243	0.21	0.172	0.211	0.229	0.2	0.232	0.204	0.244	0.219	0.214	0.183	0.214	0.204	0.2	0.197	0.224	0.24	0.214	0.208	0.217	0.243	0.021
wermuthi	0.251	0.227	0.243	0.17	0.245	0.176	0.229	0.222	0.136	0.225	0.213	0.225	0.229	0.246	0.222	0.241	0.205	0.139	0.126	0.224	0.25	0.205	0.214	0.202	0.24	0.25	0.167	0.163	0.221	0.105	0.215	0.209	0.012
wilsoni	0.246	0.177	0.236	0.227	0.155	0.216	0.168	0.222	0.241	0.235	0.206	0.207	0.207	0.187	0.221	0.103	0.107	0.245	0.228	0.224	0.199	0.215	0.236	0.19	0.19	0.176	0.248	0.219	0.218	0.222	0.226	0.214	0.263	0.005
yoroensis	0.221	0.246	0.203	0.238	0.201	0.231	0.147	0.21	0.234	0.198	0.199	0.223	0.156	0.202	0.218	0.228	0.204	0.232	0.217	0.164	0.194	0.187	0.255	0.208	0.179	0.162	0.247	0.225	0.175	0.208	0.225	0.224	0.21	0.193	0.009
yoro2	0.242	0.243	0.203	0.216	0.17	0.193	0.154	0.221	0.225	0.247	0.202	0.209	0.153	0.171	0.223	0.211	0.193	0.228	0.211	0.147	0.155	0.206	0.263	0.235	0.186	0.162	0.261	0.224	0.15	0.21	0.213	0.194	0.216	0.183	0.134	0.003

## Sheet: ABGD7.TrN+G
	allisoni	amplisquamosus	biporcatus	caceresae	capito	crassulus	cupreus	cusuco	heteropholidotus	johnmeyeri	kreutzi	laeviventris	lemurinus	limi/zeus	loveridgei	mccraniei	mccr2	morazani	moraz2	ocelloscapularis	oxylophus	petersii	pijolense	purpurgularis	quaggulus	rodriguezii	rubribarbaris	rubr2	serranoi	sminthus	uniformis	uni/well	wermuthi	wilsoni	yoroensis	yoro2
allisoni	0
amplisquamosus	0.303	0.006
biporcatus	0.251	0.231	0.022
caceresae	0.282	0.205	0.227	0.005
capito	0.242	0.238	0.236	0.256	0.004
crassulus	0.323	0.189	0.203	0.15	0.234	-
cupreus	0.214	0.228	0.222	0.237	0.174	0.235	0.012
cusuco	0.244	0.24	0.221	0.232	0.196	0.21	0.202	0.001
heteropholidotus	0.264	0.218	0.239	0.186	0.227	0.174	0.216	0.219	0.039
johnmeyeri	0.262	0.258	0.239	0.228	0.238	0.252	0.209	0.221	0.256	0.006
kreutzi	0.246	0.206	0.201	0.214	0.207	0.204	0.179	0.109	0.21	0.237	0.005
laeviventris	0.239	0.24	0.227	0.207	0.186	0.252	0.184	0.183	0.245	0.242	0.178	0.018
lemurinus	0.247	0.264	0.25	0.232	0.189	0.23	0.176	0.207	0.24	0.215	0.212	0.214	0.011
limi/zeus	0.239	0.226	0.256	0.274	0.176	0.247	0.177	0.193	0.267	0.247	0.221	0.205	0.175	0.035
loveridgei	0.243	0.235	0.196	0.215	0.251	0.194	0.194	0.2	0.214	0.227	0.211	0.226	0.216	0.258	0.008
mccraniei	0.249	0.213	0.214	0.229	0.151	0.194	0.197	0.209	0.211	0.272	0.204	0.217	0.227	0.208	0.199	0.009
mccr2	0.242	0.188	0.203	0.205	0.169	0.198	0.187	0.2	0.208	0.273	0.198	0.222	0.212	0.208	0.186	0.083	0.001
morazani	0.269	0.242	0.244	0.213	0.289	0.192	0.277	0.247	0.17	0.257	0.21	0.263	0.288	0.264	0.271	0.261	0.262	0.003
moraz2	0.262	0.215	0.264	0.198	0.266	0.195	0.238	0.247	0.151	0.262	0.229	0.251	0.274	0.252	0.271	0.243	0.218	0.071	0.021
ocelloscapularis	0.261	0.271	0.254	0.255	0.223	0.239	0.183	0.238	0.245	0.254	0.25	0.256	0.188	0.231	0.246	0.294	0.232	0.254	0.245	-
oxylophus	0.251	0.264	0.264	0.26	0.176	0.217	0.176	0.196	0.275	0.271	0.205	0.178	0.161	0.159	0.239	0.22	0.225	0.296	0.277	0.194	0.003
petersii	0.227	0.222	0.223	0.228	0.228	0.209	0.208	0.205	0.206	0.235	0.195	0.254	0.233	0.239	0.23	0.204	0.209	0.214	0.204	0.26	0.264	-
pijolense	0.247	0.234	0.231	0.241	0.235	0.23	0.217	0.218	0.231	0.213	0.242	0.224	0.308	0.273	0.192	0.234	0.228	0.251	0.261	0.285	0.275	0.227	0.002
purpurgularis	0.224	0.22	0.203	0.235	0.224	0.215	0.181	0.223	0.241	0.176	0.221	0.199	0.246	0.231	0.18	0.218	0.203	0.245	0.237	0.252	0.219	0.21	0.123	-
quaggulus	0.222	0.272	0.218	0.23	0.193	0.236	0.162	0.191	0.227	0.229	0.234	0.213	0.206	0.196	0.208	0.185	0.176	0.261	0.24	0.213	0.221	0.228	0.227	0.227	0.003
rodriguezii	0.207	0.248	0.215	0.248	0.178	0.245	0.166	0.226	0.263	0.236	0.207	0.19	0.189	0.176	0.227	0.211	0.185	0.292	0.276	0.192	0.168	0.264	0.261	0.223	0.155	0.033
rubribarbaris	0.289	0.201	0.282	0.209	0.264	0.207	0.252	0.239	0.131	0.267	0.245	0.275	0.28	0.322	0.252	0.24	0.237	0.168	0.134	0.301	0.311	0.24	0.24	0.248	0.27	0.304	0.005
rubr2	0.289	0.231	0.262	0.195	0.254	0.17	0.214	0.229	0.145	0.239	0.217	0.261	0.24	0.269	0.238	0.232	0.236	0.164	0.155	0.252	0.261	0.249	0.226	0.261	0.253	0.293	0.127	0.002
serranoi	0.251	0.271	0.223	0.242	0.184	0.22	0.168	0.205	0.252	0.23	0.211	0.194	0.137	0.191	0.249	0.233	0.235	0.254	0.266	0.143	0.116	0.238	0.285	0.211	0.2	0.183	0.291	0.262	-
sminthus	0.242	0.218	0.22	0.155	0.233	0.168	0.233	0.199	0.135	0.212	0.201	0.233	0.253	0.23	0.234	0.227	0.198	0.125	0.112	0.252	0.283	0.23	0.237	0.214	0.234	0.246	0.158	0.15	0.231	0.009
uniformis	0.263	0.227	0.225	0.223	0.235	0.21	0.223	0.224	0.227	0.233	0.202	0.257	0.215	0.229	0.233	0.219	0.212	0.253	0.254	0.245	0.287	0.204	0.24	0.21	0.211	0.24	0.288	0.247	0.245	0.227	0.034
uni/well	0.264	0.255	0.268	0.22	0.199	0.226	0.181	0.206	0.216	0.257	0.221	0.179	0.221	0.244	0.209	0.248	0.214	0.257	0.229	0.224	0.19	0.224	0.214	0.21	0.207	0.237	0.252	0.226	0.22	0.23	0.258	0.021
wermuthi	0.264	0.239	0.255	0.176	0.259	0.183	0.239	0.233	0.14	0.236	0.223	0.236	0.24	0.259	0.232	0.256	0.214	0.143	0.13	0.234	0.263	0.214	0.225	0.21	0.252	0.264	0.173	0.169	0.231	0.108	0.227	0.218	0.012
wilsoni	0.259	0.184	0.254	0.241	0.161	0.23	0.177	0.234	0.254	0.248	0.215	0.217	0.218	0.195	0.235	0.106	0.109	0.258	0.239	0.242	0.211	0.225	0.251	0.2	0.199	0.185	0.261	0.23	0.237	0.235	0.238	0.227	0.278	0.005
yoroensis	0.232	0.26	0.214	0.249	0.212	0.243	0.152	0.219	0.245	0.206	0.207	0.234	0.161	0.212	0.231	0.242	0.215	0.243	0.227	0.171	0.203	0.195	0.27	0.219	0.186	0.169	0.259	0.236	0.184	0.216	0.236	0.234	0.219	0.202	0.009
yoro2	0.254	0.255	0.214	0.226	0.178	0.201	0.16	0.232	0.235	0.262	0.21	0.219	0.159	0.179	0.235	0.222	0.201	0.24	0.222	0.152	0.161	0.214	0.28	0.25	0.193	0.171	0.275	0.234	0.159	0.219	0.223	0.201	0.226	0.191	0.138	0.004

## Sheet: mPTP.pdist
	allisoni	amplisquamosus	biporcatus	biporcatus2	caceresae	capito	crassulus	cupreus	cusuco	het1	het2	heteropholidotus	het4	johnmeyeri	kreutzi	laeviventris	laev2	lemurinus	lemu2	limifrons	loveridgei	mccraniei	mccr2	morazani	moraz2	ocelloscapularis	oxylophus	petersii	pijolense	purpurgularis	quaggulus	rodriguezii	rubribarbaris	rubr2	serranoi	sminthus	uniformis	unif2	unilobatus	wellbornae	wermuthi	wilsoni	yoroensis	yoro2	yoro3	zeus
allisoni	0
amplisquamosus	0.235	0.006
biporcatus	0.203	0.19	0.027
biporcatus2	0.2	0.188	0.016	-
caceresae	0.221	0.17	0.186	0.189	0.005
capito	0.196	0.191	0.186	0.188	0.202	0.004
crassulus	0.242	0.159	0.169	0.174	0.128	0.189	-
cupreus	0.178	0.186	0.18	0.183	0.193	0.144	0.189	0.012
cusuco	0.198	0.193	0.182	0.179	0.189	0.162	0.174	0.167	0.001
het1	0.199	0.185	0.198	0.199	0.163	0.179	0.145	0.176	0.18	0.002
het2	0.198	0.178	0.196	0.197	0.156	0.18	0.142	0.173	0.168	0.058	0.001
heteropholidotus	0.222	0.176	0.19	0.191	0.155	0.189	0.151	0.183	0.187	0.07	0.06	0.002
het4	0.233	0.184	0.195	0.198	0.154	0.191	0.153	0.178	0.191	0.074	0.068	0.05	-
johnmeyeri	0.21	0.202	0.19	0.197	0.187	0.19	0.198	0.173	0.18	0.203	0.199	0.205	0.198	0.006
kreutzi	0.199	0.171	0.168	0.167	0.178	0.168	0.169	0.151	0.096	0.182	0.17	0.175	0.184	0.191	0.005
laeviventris	0.193	0.193	0.184	0.185	0.17	0.156	0.197	0.154	0.154	0.198	0.193	0.198	0.2	0.195	0.149	0.013
laev2	0.205	0.194	0.187	0.188	0.178	0.16	0.202	0.158	0.165	0.187	0.193	0.193	0.2	0.193	0.159	0.06	-
lemurinus	0.2	0.207	0.194	0.196	0.187	0.156	0.187	0.149	0.171	0.204	0.181	0.203	0.188	0.177	0.174	0.176	0.165	0.006
lemu2	0.189	0.215	0.207	0.209	0.2	0.156	0.189	0.15	0.166	0.207	0.19	0.213	0.205	0.173	0.168	0.175	0.164	0.031	0.007
limifrons	0.2	0.181	0.205	0.203	0.213	0.155	0.193	0.156	0.158	0.203	0.201	0.226	0.228	0.199	0.176	0.183	0.176	0.156	0.151	0.003
loveridgei	0.197	0.19	0.163	0.166	0.179	0.194	0.164	0.158	0.164	0.175	0.181	0.173	0.168	0.18	0.171	0.181	0.182	0.176	0.185	0.203	0.008
mccraniei	0.199	0.176	0.176	0.172	0.185	0.13	0.161	0.162	0.171	0.176	0.165	0.181	0.173	0.211	0.167	0.177	0.168	0.181	0.182	0.177	0.163	0.009
mccr2	0.197	0.159	0.169	0.168	0.17	0.143	0.164	0.157	0.166	0.177	0.174	0.172	0.166	0.211	0.165	0.181	0.18	0.173	0.175	0.173	0.157	0.075	0.001
morazani	0.214	0.192	0.196	0.196	0.174	0.221	0.159	0.216	0.198	0.126	0.136	0.152	0.144	0.205	0.175	0.206	0.209	0.224	0.222	0.209	0.21	0.204	0.206	0.003
moraz2	0.209	0.174	0.207	0.209	0.164	0.207	0.161	0.192	0.197	0.11	0.13	0.133	0.125	0.208	0.186	0.199	0.194	0.215	0.219	0.202	0.21	0.193	0.179	0.066	0.02
ocelloscapularis	0.209	0.212	0.195	0.205	0.204	0.176	0.193	0.153	0.191	0.208	0.196	0.198	0.2	0.2	0.198	0.202	0.207	0.158	0.153	0.189	0.192	0.22	0.185	0.204	0.198	-
oxylophus	0.2	0.207	0.209	0.205	0.206	0.148	0.179	0.148	0.161	0.215	0.211	0.219	0.211	0.208	0.165	0.149	0.163	0.137	0.136	0.136	0.189	0.178	0.181	0.228	0.217	0.162	0.003
petersii	0.186	0.182	0.179	0.184	0.187	0.183	0.174	0.172	0.169	0.168	0.156	0.184	0.172	0.191	0.163	0.203	0.2	0.19	0.189	0.189	0.186	0.169	0.173	0.178	0.17	0.205	0.207	-
pijolense	0.201	0.19	0.186	0.194	0.195	0.189	0.185	0.176	0.178	0.193	0.188	0.188	0.192	0.173	0.194	0.183	0.194	0.231	0.228	0.211	0.158	0.189	0.186	0.201	0.207	0.217	0.211	0.185	0.002
purpurgularis	0.186	0.181	0.168	0.172	0.192	0.179	0.176	0.151	0.182	0.187	0.186	0.201	0.198	0.149	0.18	0.166	0.169	0.195	0.181	0.191	0.15	0.177	0.168	0.197	0.193	0.198	0.176	0.174	0.107	-
quaggulus	0.184	0.214	0.178	0.179	0.188	0.16	0.191	0.138	0.16	0.182	0.183	0.188	0.179	0.186	0.187	0.174	0.169	0.167	0.173	0.163	0.171	0.154	0.15	0.207	0.194	0.175	0.179	0.186	0.183	0.181	0.003
rodriguezii	0.171	0.198	0.175	0.175	0.198	0.147	0.194	0.138	0.181	0.213	0.212	0.204	0.209	0.188	0.17	0.158	0.168	0.155	0.149	0.151	0.18	0.171	0.156	0.224	0.215	0.158	0.141	0.207	0.203	0.178	0.133	0.03
rubribarbaris	0.225	0.165	0.219	0.221	0.17	0.206	0.17	0.2	0.193	0.111	0.11	0.119	0.117	0.21	0.197	0.214	0.204	0.218	0.219	0.237	0.2	0.193	0.192	0.143	0.117	0.229	0.236	0.192	0.194	0.199	0.212	0.23	0.005
rubr2	0.225	0.185	0.208	0.208	0.16	0.201	0.145	0.178	0.185	0.125	0.127	0.126	0.133	0.192	0.179	0.205	0.204	0.194	0.196	0.225	0.191	0.188	0.191	0.14	0.133	0.201	0.207	0.199	0.184	0.206	0.201	0.223	0.11	0.002
serranoi	0.2	0.212	0.182	0.186	0.196	0.152	0.181	0.14	0.17	0.194	0.195	0.208	0.202	0.185	0.174	0.161	0.167	0.116	0.116	0.162	0.195	0.186	0.187	0.204	0.211	0.125	0.104	0.193	0.22	0.172	0.165	0.148	0.224	0.206	-
sminthus	0.197	0.177	0.183	0.181	0.133	0.188	0.142	0.189	0.167	0.1	0.12	0.116	0.125	0.175	0.169	0.188	0.194	0.201	0.2	0.182	0.186	0.181	0.165	0.11	0.1	0.201	0.217	0.187	0.192	0.178	0.19	0.196	0.134	0.129	0.187	0.009
uniformis	0.21	0.185	0.18	0.182	0.179	0.193	0.171	0.183	0.177	0.2	0.188	0.167	0.195	0.186	0.169	0.195	0.213	0.181	0.181	0.19	0.189	0.181	0.174	0.197	0.199	0.191	0.22	0.173	0.184	0.173	0.177	0.192	0.216	0.193	0.191	0.181	0.002
unif2	0.209	0.183	0.184	0.186	0.185	0.181	0.174	0.176	0.184	0.196	0.187	0.191	0.191	0.188	0.163	0.205	0.214	0.165	0.168	0.182	0.18	0.166	0.171	0.198	0.199	0.2	0.209	0.162	0.199	0.169	0.169	0.188	0.228	0.201	0.195	0.186	0.053	0
unilobatus	0.197	0.196	0.203	0.205	0.178	0.153	0.181	0.137	0.166	0.193	0.185	0.185	0.183	0.197	0.17	0.147	0.159	0.179	0.182	0.197	0.164	0.183	0.166	0.214	0.193	0.18	0.158	0.179	0.181	0.173	0.168	0.176	0.206	0.19	0.173	0.189	0.191	0.192	0.017
wellbornae	0.214	0.205	0.213	0.214	0.181	0.166	0.184	0.157	0.17	0.184	0.175	0.177	0.174	0.204	0.18	0.153	0.167	0.183	0.188	0.208	0.176	0.199	0.178	0.201	0.184	0.186	0.162	0.184	0.176	0.174	0.172	0.194	0.199	0.18	0.183	0.185	0.202	0.21	0.049	0.001
wermuthi	0.208	0.189	0.203	0.206	0.149	0.205	0.153	0.194	0.189	0.12	0.122	0.122	0.128	0.19	0.183	0.191	0.189	0.194	0.194	0.208	0.188	0.201	0.177	0.124	0.114	0.191	0.207	0.176	0.184	0.175	0.202	0.208	0.145	0.142	0.188	0.096	0.183	0.184	0.185	0.178	0.012
wilsoni	0.208	0.155	0.2	0.192	0.192	0.137	0.184	0.148	0.188	0.205	0.195	0.207	0.19	0.197	0.176	0.178	0.167	0.177	0.172	0.174	0.187	0.095	0.098	0.204	0.192	0.188	0.172	0.182	0.198	0.166	0.165	0.154	0.205	0.186	0.183	0.188	0.198	0.176	0.176	0.185	0.216	0.005
yoroensis	0.189	0.207	0.174	0.175	0.202	0.17	0.196	0.131	0.18	0.195	0.189	0.206	0.192	0.171	0.173	0.191	0.192	0.138	0.14	0.189	0.186	0.192	0.177	0.198	0.187	0.143	0.168	0.163	0.21	0.178	0.156	0.143	0.207	0.191	0.152	0.18	0.199	0.177	0.182	0.195	0.181	0.165	0.005
yoro2	0.204	0.203	0.175	0.176	0.185	0.149	0.169	0.137	0.188	0.2	0.184	0.197	0.183	0.203	0.174	0.179	0.184	0.136	0.145	0.162	0.189	0.18	0.167	0.194	0.182	0.131	0.138	0.178	0.216	0.199	0.162	0.143	0.216	0.191	0.134	0.18	0.186	0.174	0.161	0.171	0.185	0.159	0.121	0.003
yoro3	0.195	0.193	0.191	0.186	0.198	0.181	0.195	0.151	0.181	0.194	0.203	0.203	0.198	0.183	0.173	0.19	0.195	0.15	0.151	0.191	0.173	0.194	0.164	0.2	0.184	0.136	0.165	0.191	0.216	0.198	0.179	0.139	0.207	0.194	0.165	0.185	0.205	0.193	0.186	0.196	0.186	0.175	0.054	0.128	-
zeus	0.19	0.186	0.199	0.197	0.211	0.145	0.2	0.142	0.165	0.201	0.191	0.215	0.216	0.192	0.18	0.16	0.166	0.14	0.141	0.059	0.196	0.165	0.17	0.208	0.202	0.181	0.136	0.195	0.209	0.18	0.161	0.145	0.242	0.198	0.153	0.191	0.192	0.172	0.179	0.188	0.201	0.154	0.16	0.142	0.173	0.007

## Sheet: mPTP.K2P
	allisoni	amplisquamosus	biporcatus2	biporcatus	caceresae	capito	crassulus	cupreus	cusuco	het1	het2	heteropholidotus	het4	johnmeyeri	kreutzi	laeviventris	laev2	lemurinus	lemu2	limifrons	loveridgei	mccraniei	mccr2	morazani	moraz2	ocelloscapularis	oxylophus	petersii	pijolense	purpurgularis	quaggulus	rodriguezii	rubribarbaris	rubr2	serranoi	sminthus	uniformis	unif2	unilobatus	wellbornae	wermuthi	wilsoni	yoroensis	yoro3	yoro2	zeus
allisoni	0
amplisquamosus	0.286	0.006
biporcatus2	0.235	0.219	-
biporcatus	0.24	0.223	0.017	0.028
caceresae	0.267	0.197	0.22	0.217	0.005
capito	0.231	0.226	0.222	0.22	0.241	0.004
crassulus	0.3	0.182	0.2	0.194	0.145	0.221	-
cupreus	0.205	0.217	0.214	0.21	0.226	0.164	0.221	0.012
cusuco	0.232	0.229	0.208	0.212	0.222	0.187	0.202	0.193	0.001
het1	0.234	0.219	0.235	0.234	0.189	0.208	0.164	0.203	0.209	0.002
het2	0.233	0.209	0.233	0.232	0.18	0.21	0.16	0.199	0.193	0.062	0.001
heteropholidotus	0.267	0.207	0.224	0.222	0.178	0.223	0.173	0.213	0.219	0.075	0.063	0.002
het4	0.284	0.217	0.234	0.23	0.176	0.226	0.175	0.205	0.225	0.079	0.072	0.052	-
johnmeyeri	0.25	0.242	0.234	0.225	0.218	0.225	0.236	0.2	0.211	0.243	0.237	0.247	0.237	0.006
kreutzi	0.234	0.198	0.191	0.192	0.206	0.195	0.195	0.172	0.105	0.212	0.195	0.202	0.214	0.225	0.005
laeviventris	0.226	0.228	0.216	0.215	0.198	0.177	0.235	0.175	0.174	0.235	0.227	0.234	0.237	0.23	0.169	0.013
laev2	0.243	0.23	0.222	0.221	0.208	0.183	0.243	0.181	0.19	0.219	0.228	0.229	0.238	0.227	0.183	0.063	-
lemurinus	0.236	0.247	0.232	0.229	0.219	0.179	0.218	0.168	0.198	0.243	0.209	0.241	0.219	0.206	0.2	0.204	0.189	0.006
lemu2	0.221	0.259	0.252	0.248	0.239	0.177	0.222	0.169	0.191	0.247	0.222	0.255	0.243	0.201	0.192	0.203	0.187	0.032	0.007
limifrons	0.236	0.211	0.244	0.247	0.256	0.177	0.228	0.178	0.18	0.242	0.239	0.279	0.281	0.239	0.206	0.214	0.206	0.179	0.172	0.003
loveridgei	0.231	0.224	0.191	0.188	0.206	0.234	0.187	0.182	0.19	0.202	0.212	0.2	0.193	0.213	0.198	0.212	0.214	0.204	0.216	0.244	0.008
mccraniei	0.235	0.204	0.198	0.204	0.217	0.145	0.185	0.187	0.199	0.204	0.189	0.212	0.2	0.256	0.193	0.207	0.194	0.212	0.214	0.207	0.188	0.009
mccr2	0.231	0.181	0.194	0.194	0.196	0.162	0.189	0.179	0.191	0.205	0.201	0.198	0.191	0.257	0.19	0.212	0.211	0.201	0.205	0.201	0.178	0.081	0.001
morazani	0.256	0.23	0.233	0.233	0.204	0.272	0.183	0.262	0.235	0.141	0.153	0.175	0.165	0.245	0.202	0.248	0.254	0.273	0.269	0.251	0.255	0.246	0.249	0.003
moraz2	0.249	0.205	0.253	0.25	0.19	0.251	0.186	0.227	0.236	0.121	0.146	0.15	0.14	0.249	0.219	0.238	0.231	0.26	0.265	0.239	0.254	0.23	0.209	0.07	0.021
ocelloscapularis	0.249	0.257	0.247	0.233	0.243	0.209	0.227	0.175	0.225	0.248	0.231	0.234	0.237	0.241	0.236	0.241	0.248	0.181	0.174	0.225	0.23	0.27	0.216	0.242	0.234	-
oxylophus	0.236	0.25	0.245	0.25	0.246	0.167	0.207	0.167	0.185	0.257	0.253	0.265	0.252	0.254	0.191	0.168	0.188	0.154	0.152	0.153	0.225	0.209	0.213	0.28	0.263	0.186	0.003
petersii	0.217	0.213	0.218	0.211	0.219	0.216	0.201	0.2	0.197	0.193	0.177	0.215	0.198	0.225	0.187	0.242	0.238	0.223	0.222	0.223	0.22	0.195	0.2	0.206	0.196	0.247	0.249	-
pijolense	0.236	0.223	0.23	0.218	0.23	0.224	0.216	0.205	0.209	0.227	0.22	0.22	0.225	0.203	0.231	0.214	0.23	0.286	0.282	0.256	0.185	0.223	0.218	0.239	0.248	0.266	0.257	0.217	0.002
purpurgularis	0.215	0.211	0.198	0.193	0.225	0.21	0.204	0.172	0.213	0.218	0.218	0.239	0.234	0.17	0.21	0.19	0.194	0.23	0.211	0.226	0.172	0.206	0.193	0.233	0.227	0.236	0.204	0.202	0.119	-
quaggulus	0.213	0.258	0.208	0.207	0.22	0.184	0.224	0.155	0.183	0.212	0.214	0.221	0.207	0.218	0.222	0.203	0.197	0.195	0.202	0.186	0.199	0.176	0.17	0.248	0.229	0.204	0.209	0.217	0.214	0.212	0.003
rodriguezii	0.198	0.236	0.204	0.204	0.235	0.168	0.23	0.157	0.214	0.256	0.255	0.242	0.249	0.223	0.197	0.18	0.193	0.179	0.17	0.172	0.212	0.2	0.178	0.275	0.261	0.182	0.159	0.25	0.245	0.208	0.15	0.032
rubribarbaris	0.274	0.193	0.27	0.267	0.2	0.25	0.199	0.239	0.228	0.123	0.122	0.132	0.13	0.254	0.234	0.26	0.244	0.265	0.266	0.295	0.24	0.229	0.227	0.162	0.13	0.283	0.292	0.229	0.229	0.237	0.256	0.285	0.005
rubr2	0.274	0.221	0.249	0.249	0.186	0.24	0.164	0.206	0.217	0.139	0.142	0.14	0.149	0.228	0.208	0.246	0.244	0.229	0.233	0.277	0.227	0.221	0.225	0.158	0.15	0.239	0.248	0.237	0.215	0.248	0.239	0.274	0.123	0.002
serranoi	0.236	0.256	0.217	0.211	0.23	0.173	0.21	0.157	0.196	0.228	0.229	0.249	0.24	0.218	0.201	0.183	0.191	0.13	0.13	0.187	0.232	0.219	0.221	0.242	0.253	0.139	0.113	0.227	0.268	0.197	0.19	0.169	0.274	0.248	-
sminthus	0.231	0.209	0.21	0.212	0.149	0.22	0.161	0.222	0.191	0.109	0.134	0.129	0.141	0.203	0.193	0.221	0.232	0.24	0.239	0.212	0.219	0.213	0.189	0.121	0.109	0.238	0.264	0.22	0.226	0.206	0.223	0.232	0.153	0.145	0.219	0.009
uniformis	0.251	0.217	0.212	0.209	0.21	0.23	0.198	0.216	0.208	0.239	0.222	0.193	0.232	0.221	0.195	0.232	0.259	0.213	0.213	0.224	0.226	0.215	0.204	0.237	0.239	0.227	0.272	0.201	0.218	0.201	0.207	0.23	0.264	0.229	0.227	0.213	0.002
unif2	0.249	0.215	0.218	0.216	0.217	0.212	0.203	0.206	0.217	0.233	0.219	0.228	0.226	0.224	0.188	0.248	0.262	0.19	0.195	0.212	0.213	0.193	0.199	0.239	0.239	0.24	0.255	0.186	0.24	0.197	0.196	0.223	0.283	0.24	0.233	0.22	0.056	0
unilobatus	0.231	0.232	0.244	0.24	0.208	0.173	0.212	0.152	0.192	0.228	0.216	0.216	0.213	0.234	0.199	0.164	0.18	0.206	0.21	0.232	0.187	0.214	0.191	0.26	0.229	0.207	0.179	0.208	0.209	0.198	0.192	0.203	0.248	0.225	0.197	0.222	0.226	0.228	0.018
wellbornae	0.256	0.246	0.258	0.256	0.211	0.192	0.216	0.178	0.197	0.216	0.202	0.204	0.201	0.245	0.213	0.173	0.191	0.212	0.219	0.249	0.204	0.237	0.208	0.239	0.216	0.217	0.184	0.216	0.202	0.2	0.198	0.23	0.238	0.211	0.212	0.216	0.243	0.255	0.051	0.001
wermuthi	0.251	0.227	0.247	0.242	0.17	0.245	0.176	0.229	0.222	0.134	0.136	0.136	0.144	0.225	0.213	0.225	0.224	0.229	0.229	0.252	0.222	0.241	0.205	0.139	0.126	0.224	0.25	0.205	0.214	0.202	0.24	0.25	0.167	0.163	0.221	0.105	0.215	0.216	0.216	0.207	0.012
wilsoni	0.246	0.177	0.228	0.239	0.227	0.155	0.216	0.168	0.222	0.247	0.232	0.25	0.225	0.235	0.206	0.207	0.192	0.207	0.2	0.202	0.221	0.103	0.107	0.245	0.228	0.224	0.199	0.215	0.236	0.19	0.19	0.176	0.248	0.219	0.218	0.222	0.239	0.207	0.204	0.217	0.263	0.005
yoroensis	0.221	0.247	0.202	0.202	0.238	0.2	0.231	0.146	0.209	0.228	0.22	0.246	0.224	0.197	0.199	0.223	0.225	0.155	0.157	0.225	0.219	0.228	0.205	0.232	0.218	0.164	0.194	0.185	0.255	0.207	0.177	0.162	0.247	0.225	0.174	0.207	0.236	0.205	0.21	0.228	0.209	0.192	0.005
yoro3	0.229	0.227	0.218	0.225	0.233	0.215	0.23	0.172	0.211	0.228	0.241	0.242	0.234	0.215	0.2	0.222	0.231	0.171	0.172	0.229	0.202	0.23	0.187	0.236	0.213	0.157	0.19	0.224	0.264	0.236	0.209	0.157	0.247	0.229	0.193	0.215	0.247	0.228	0.216	0.23	0.217	0.206	0.056	-
yoro2	0.242	0.243	0.205	0.203	0.216	0.17	0.193	0.154	0.221	0.237	0.213	0.233	0.213	0.247	0.202	0.208	0.216	0.152	0.164	0.186	0.223	0.211	0.193	0.228	0.211	0.147	0.155	0.206	0.263	0.235	0.186	0.162	0.261	0.224	0.15	0.21	0.219	0.202	0.183	0.197	0.216	0.183	0.134	0.143	0.003
zeus	0.222	0.218	0.235	0.237	0.255	0.164	0.238	0.16	0.19	0.239	0.225	0.262	0.262	0.229	0.212	0.182	0.192	0.158	0.16	0.062	0.234	0.19	0.197	0.25	0.241	0.214	0.152	0.231	0.252	0.211	0.185	0.165	0.305	0.235	0.176	0.225	0.227	0.199	0.207	0.22	0.241	0.175	0.184	0.204	0.16	0.007

## Sheet: mPTP.TrN+G
	allisoni	amplisquamosus	biporcatus	biporcatus2	caceresae	capito	crassulus	cupreus	cusuco	het1	het2	heteropholidotus	het4	johnmeyeri	kreutzi	laeviventris	laev2	lemurinus	lemu2	limifrons	loveridgei	mccraniei	mccr2	morazani	moraz2	ocelloscapularis	oxylophus	petersii	pijolense	purpurgularis	quaggulus	rodriguezii	rubribarbaris	rubr2	serranoi	sminthus	uniformis	unif2	unilobatus	wellbornae	wermuthi	wilsoni	yoroensis	yoro2	yoro3	zeus
allisoni	0
amplisquamosus	0.303	0.006
biporcatus	0.252	0.232	0.028
biporcatus2	0.248	0.228	0.017	-
caceresae	0.282	0.205	0.226	0.23	0.005
capito	0.242	0.238	0.236	0.236	0.256	0.004
crassulus	0.323	0.189	0.201	0.208	0.15	0.234	-
cupreus	0.214	0.228	0.221	0.226	0.237	0.174	0.235	0.012
cusuco	0.244	0.24	0.222	0.218	0.232	0.196	0.21	0.202	0.001
het1	0.244	0.23	0.245	0.246	0.197	0.217	0.17	0.211	0.218	0.002
het2	0.244	0.218	0.245	0.246	0.187	0.219	0.166	0.207	0.201	0.063	0.001
heteropholidotus	0.281	0.216	0.232	0.234	0.185	0.234	0.18	0.223	0.233	0.076	0.065	0.002
het4	0.302	0.227	0.241	0.246	0.184	0.237	0.183	0.214	0.237	0.081	0.074	0.053	-
johnmeyeri	0.262	0.258	0.236	0.247	0.228	0.238	0.252	0.209	0.221	0.256	0.25	0.261	0.25	0.006
kreutzi	0.246	0.206	0.201	0.2	0.214	0.207	0.204	0.179	0.109	0.222	0.203	0.213	0.224	0.237	0.005
laeviventris	0.238	0.239	0.226	0.227	0.207	0.185	0.251	0.184	0.182	0.25	0.24	0.248	0.25	0.242	0.178	0.013
laev2	0.258	0.242	0.234	0.236	0.218	0.192	0.262	0.19	0.199	0.234	0.243	0.244	0.253	0.239	0.193	0.064	-
lemurinus	0.248	0.263	0.247	0.25	0.23	0.189	0.229	0.176	0.208	0.256	0.219	0.255	0.229	0.216	0.213	0.215	0.199	0.006
lemu2	0.232	0.275	0.269	0.274	0.252	0.188	0.234	0.177	0.2	0.261	0.233	0.271	0.256	0.21	0.205	0.217	0.199	0.032	0.007
limifrons	0.248	0.222	0.263	0.259	0.273	0.185	0.24	0.189	0.187	0.255	0.252	0.299	0.3	0.253	0.218	0.225	0.217	0.189	0.181	0.003
loveridgei	0.243	0.235	0.195	0.199	0.215	0.251	0.194	0.194	0.2	0.213	0.223	0.208	0.201	0.227	0.211	0.226	0.232	0.215	0.23	0.266	0.008
mccraniei	0.249	0.213	0.216	0.209	0.229	0.151	0.194	0.197	0.209	0.214	0.197	0.222	0.209	0.272	0.204	0.218	0.203	0.226	0.232	0.218	0.199	0.009
mccr2	0.242	0.188	0.203	0.202	0.205	0.169	0.198	0.187	0.2	0.214	0.209	0.206	0.199	0.273	0.198	0.222	0.221	0.211	0.216	0.209	0.186	0.083	0.001
morazani	0.269	0.242	0.244	0.244	0.213	0.289	0.192	0.277	0.247	0.145	0.159	0.182	0.171	0.257	0.21	0.263	0.27	0.288	0.284	0.264	0.271	0.261	0.262	0.003
moraz2	0.262	0.215	0.263	0.267	0.198	0.266	0.195	0.238	0.247	0.124	0.151	0.155	0.145	0.262	0.229	0.251	0.243	0.274	0.28	0.251	0.271	0.243	0.218	0.071	0.021
ocelloscapularis	0.261	0.271	0.25	0.265	0.255	0.223	0.239	0.183	0.238	0.261	0.241	0.246	0.248	0.254	0.25	0.255	0.265	0.188	0.181	0.238	0.246	0.294	0.232	0.254	0.245	-
oxylophus	0.251	0.264	0.266	0.26	0.26	0.176	0.217	0.176	0.196	0.272	0.267	0.282	0.266	0.271	0.205	0.176	0.198	0.161	0.16	0.16	0.239	0.22	0.225	0.296	0.277	0.194	0.003
petersii	0.227	0.222	0.221	0.228	0.228	0.228	0.209	0.208	0.205	0.202	0.183	0.225	0.206	0.235	0.195	0.254	0.251	0.233	0.232	0.234	0.23	0.204	0.209	0.214	0.204	0.26	0.264	-
pijolense	0.247	0.234	0.228	0.241	0.241	0.235	0.23	0.217	0.218	0.239	0.23	0.231	0.236	0.213	0.242	0.223	0.241	0.309	0.302	0.275	0.192	0.234	0.228	0.251	0.261	0.285	0.275	0.227	0.002
purpurgularis	0.224	0.22	0.202	0.207	0.235	0.224	0.215	0.181	0.223	0.23	0.228	0.252	0.246	0.176	0.221	0.199	0.204	0.248	0.226	0.241	0.18	0.218	0.203	0.245	0.237	0.252	0.219	0.21	0.123	-
quaggulus	0.222	0.272	0.217	0.219	0.23	0.193	0.236	0.162	0.191	0.221	0.224	0.231	0.216	0.229	0.234	0.213	0.206	0.205	0.214	0.195	0.208	0.185	0.176	0.261	0.24	0.213	0.221	0.228	0.227	0.227	0.003
rodriguezii	0.207	0.248	0.214	0.215	0.248	0.178	0.245	0.166	0.226	0.27	0.271	0.256	0.264	0.236	0.207	0.189	0.204	0.19	0.182	0.179	0.227	0.211	0.185	0.292	0.276	0.192	0.168	0.264	0.261	0.223	0.155	0.033
rubribarbaris	0.289	0.201	0.281	0.285	0.209	0.264	0.207	0.252	0.239	0.127	0.126	0.135	0.133	0.267	0.245	0.275	0.257	0.279	0.281	0.316	0.252	0.24	0.237	0.168	0.134	0.301	0.311	0.24	0.24	0.248	0.27	0.304	0.005
rubr2	0.289	0.231	0.262	0.263	0.195	0.254	0.17	0.214	0.229	0.144	0.146	0.145	0.154	0.239	0.217	0.261	0.259	0.24	0.245	0.297	0.238	0.232	0.236	0.164	0.155	0.252	0.261	0.249	0.226	0.261	0.253	0.293	0.127	0.002
serranoi	0.251	0.271	0.221	0.227	0.242	0.184	0.22	0.168	0.205	0.238	0.24	0.263	0.252	0.23	0.211	0.194	0.202	0.137	0.14	0.199	0.249	0.233	0.235	0.254	0.266	0.143	0.116	0.238	0.285	0.211	0.2	0.183	0.291	0.262	-
sminthus	0.242	0.218	0.221	0.218	0.155	0.233	0.168	0.233	0.199	0.111	0.139	0.133	0.146	0.212	0.201	0.232	0.249	0.253	0.253	0.222	0.234	0.227	0.198	0.125	0.112	0.252	0.283	0.23	0.237	0.214	0.234	0.246	0.158	0.15	0.231	0.009
uniformis	0.263	0.229	0.221	0.225	0.219	0.244	0.209	0.228	0.22	0.257	0.236	0.203	0.246	0.232	0.206	0.248	0.281	0.225	0.223	0.237	0.239	0.23	0.215	0.252	0.254	0.239	0.296	0.211	0.23	0.212	0.216	0.244	0.28	0.243	0.242	0.224	0.002
unif2	0.262	0.225	0.229	0.231	0.228	0.222	0.213	0.216	0.229	0.248	0.23	0.241	0.238	0.236	0.197	0.266	0.285	0.2	0.204	0.224	0.224	0.203	0.209	0.254	0.254	0.253	0.274	0.194	0.254	0.208	0.204	0.235	0.301	0.253	0.249	0.232	0.057	0
unilobatus	0.243	0.243	0.255	0.26	0.217	0.182	0.225	0.159	0.202	0.242	0.227	0.226	0.223	0.247	0.21	0.17	0.189	0.217	0.222	0.251	0.194	0.231	0.2	0.275	0.24	0.216	0.186	0.219	0.219	0.209	0.203	0.216	0.261	0.237	0.211	0.236	0.24	0.244	0.018
wellbornae	0.27	0.259	0.271	0.274	0.221	0.204	0.227	0.187	0.207	0.227	0.211	0.212	0.21	0.26	0.225	0.18	0.2	0.221	0.23	0.265	0.213	0.253	0.218	0.251	0.225	0.226	0.191	0.226	0.212	0.21	0.208	0.243	0.249	0.223	0.223	0.228	0.257	0.272	0.052	0.001
wermuthi	0.264	0.239	0.254	0.259	0.176	0.259	0.183	0.239	0.233	0.137	0.14	0.14	0.149	0.236	0.223	0.236	0.239	0.24	0.241	0.266	0.232	0.256	0.214	0.143	0.13	0.234	0.263	0.214	0.225	0.21	0.252	0.264	0.173	0.169	0.231	0.108	0.226	0.227	0.226	0.216	0.012
wilsoni	0.259	0.184	0.257	0.245	0.241	0.161	0.23	0.177	0.234	0.26	0.243	0.264	0.236	0.248	0.215	0.218	0.2	0.219	0.211	0.213	0.235	0.106	0.109	0.258	0.239	0.242	0.211	0.225	0.251	0.2	0.199	0.185	0.261	0.23	0.237	0.235	0.253	0.216	0.216	0.231	0.278	0.005
yoroensis	0.232	0.261	0.213	0.213	0.249	0.211	0.243	0.151	0.219	0.238	0.23	0.258	0.234	0.205	0.207	0.233	0.237	0.16	0.163	0.237	0.232	0.242	0.216	0.243	0.227	0.171	0.203	0.193	0.27	0.217	0.184	0.169	0.259	0.235	0.183	0.216	0.249	0.214	0.219	0.239	0.219	0.201	0.005
yoro2	0.254	0.255	0.213	0.216	0.226	0.178	0.201	0.16	0.232	0.248	0.222	0.245	0.222	0.262	0.21	0.218	0.227	0.158	0.171	0.195	0.235	0.222	0.201	0.24	0.222	0.152	0.161	0.214	0.28	0.25	0.193	0.171	0.275	0.234	0.159	0.219	0.23	0.211	0.19	0.205	0.226	0.191	0.137	0.004
yoro3	0.239	0.239	0.237	0.23	0.243	0.227	0.242	0.179	0.221	0.238	0.253	0.254	0.245	0.225	0.21	0.233	0.244	0.178	0.179	0.241	0.213	0.245	0.195	0.247	0.222	0.163	0.199	0.234	0.28	0.249	0.219	0.163	0.259	0.24	0.203	0.225	0.261	0.239	0.225	0.241	0.226	0.217	0.058	0.148	-
zeus	0.232	0.23	0.253	0.25	0.274	0.17	0.253	0.168	0.197	0.252	0.236	0.279	0.279	0.243	0.223	0.19	0.201	0.165	0.167	0.063	0.253	0.2	0.207	0.263	0.253	0.226	0.158	0.244	0.271	0.224	0.197	0.173	0.326	0.248	0.186	0.237	0.241	0.208	0.22	0.234	0.253	0.183	0.192	0.167	0.214	0.007
